# Supplementary material for: Bone Growth Induction in Mucopolysaccharidosis IVA Mouse
Source: Int J Mol Sci. 2023 Jun 8;24(12):9890. doi: 10.3390/ijms24129890 (PMC10298227; doi:10.3390/ijms24129890)
Supplement: Supplementary file 1 [file ijms-24-09890-s001.zip]

Archive with 1 entries (1 files):
- ijms-2378747-supplementary.pdf
